# Supplementary material for: Microbiological, clinical and molecular findings of non-typhoidal Salmonella bloodstream infections associated with malaria, Oriental Province, Democratic Republic of the Congo
Source: BMC Infect Dis. 2016 Jun 10;16:271. doi: 10.1186/s12879-016-1604-1 (PMC4902913; doi:10.1186/s12879-016-1604-1)
Supplement: Additional file 3: Table S1. — Dataset of isolates collected in the Oriental Province, DRC between 2009 and 2014 that were used for this paper. DCS = Decreased Ciprofloxacin Susceptibility; R = Resistance; ZOI: Zone of inhibition. (XLSX 17 kb) [file 12879_2016_1604_MOESM3_ESM.xlsx]

## Sheet: Sheet1
Serotype	Year of isolation	Ampicillin	Co-trimoxazole	Chloramphenicol	Ceftriaxone	Nalidixic acid	Ciprofloxacin	Azithromycin	Ciprofloxacin resistance mechanism	MLVA profile Salmonella Enteritidis	MLVA profile Salmonella Typhimurium
		Disc	Disc	Disc	Disc	Disc	E-test	E-test
		10μg	1,25+23,7μg	30μg	30μg	30μg	0.002-32 μg/ml	0.016-256 μg/ml
		R ≤ 13mm ZOI	R ≤ 10 mm ZOI	R ≤ 12 mm ZOI	R ≤ 19 mm ZOI	R ≤ 13mm ZOI	DCS = 0.125-0.5 μg/ml	R ≥ 32 μg/ml
Salmonella Typhimurium	2009										2-8-11-7-0210
Salmonella Kisangani	2009
Salmonella Enteritidis	2009									2-14-4-3-NA
Salmonella Typhi	2009
Salmonella Typhimurium	2009										2-7-10-8-0210
Salmonella Typhimurium	2009										2-8-13-7-0210
Salmonella Enteritidis	2009									2-11-9-5-1
Salmonella Typhimurium	2009										2-8-11-7-0210
Salmonella Enteritidis	2009									2-13-3-3-NA
Salmonella Typhimurium	2009										2-8-11-7-0210
Salmonella Typhimurium	2010										2-7-11-8-0210
Salmonella Enteritidis	2010									2-13-3-3-NA
Salmonella Kisangani	2010
Salmonella Enteritidis	2010									2-13-3-3-NA
Salmonella Typhi	2010
Salmonella Typhimurium	2010										2-7-10-8-0210
Salmonella Typhi	2010
Salmonella Typhi	2010
Salmonella Typhimurium	2010										2--10-6-0210
Salmonella Typhi	2010
Salmonella Enteritidis	2010									2-13-3-3-NA
Salmonella Typhi	2010
Salmonella Typhimurium	2010										2-7-10--0210
Salmonella Enteritidis	2011	26	32	26	34	24	0.016	4		3-11-5-4-1
Salmonella Enteritidis	2011	0	0	0	32	23	0.012	3		2-13-3-3-NA
Salmonella Typhimurium	2011	0	0	0	35	24	0.012	2			2-7-9-8-0210
Salmonella Typhimurium	2011	0	0	0	35	24	0.012	4			2-7-10-8-0210
Salmonella Enteritidis	2011	0	0	0	36	24	0.008	3		2-13-3-3-NA
Salmonella Enteritidis	2011	0	0	0	34	24	0.064	3		2-13-3-3-NA
Salmonella Enteritidis	2011	0	0	0	36	23	0.012	3		2-13-3-3-NA
Salmonella Enteritidis	2011	0	0	0	35	25	0.012	3		2-13-3-3-NA
Salmonella Typhimurium	2011	0	0	0	38	25	0.012	4			2-NA-9-6-0210
Salmonella Typhimurium	2011	9	9	9	30	25	0.047	1			2--9-6-0210
Salmonella Typhi	2011	28	34	19	35	25	0.012	6
Salmonella Typhimurium	2011	0	0	0	39	24	0.016	4			2-8-12-7-0210
Salmonella Enteritidis	2011	0	0	0	35	24	0.012	4		2-14-4-3-NA
Salmonella Typhimurium	2011	0	0	0	32	0	0.25	4	Asp87-Asn		2-7-11-8-0210
Salmonella Enteritidis	2011	0	0	0	35	25	0.012	3		2-13-3-3-NA
Salmonella Enteritidis	2011	0	0	0	35	25	0.012	3		2-13-3-3-NA
Salmonella Enteritidis	2011	0	0	0	32	22	0.008	4		2-14-4-3-NA
Salmonella Enteritidis	2011	0	0	0	35	24	0.012	3		2-13-3-3-NA
Salmonella Enteritidis	2011	9	9	9	30	29	0.047	1		2-13-3-3-NA
Salmonella Enteritidis	2011	0	0	0	30	22	0.012	2		2-12-3-3-NA
Salmonella Enteritidis	2011	0	0	0	35	25	0.012	3		2-13-3-3-NA
Salmonella Enteritidis	2011	0	0	0	36	25	0.012	3		2-13-3-3-NA
Salmonella Enteritidis	2011	0	0	0	34	25	0.012	3		2-13-3-3-NA
Salmonella Enteritidis	2012	26	32	22	36	24	0.012	1.5		2-13-4-3-NA
Salmonella Enteritidis	2012	0	0	0	35	24	0.012	3		---3-
Salmonella Enteritidis	2012	0	0	0	35	24	0.008	1.5		2-13-4-3-NA
Salmonella Enteritidis	2012	0	0	0	35	24	0.008	2		NA-NA-4-3-NA
Salmonella Enteritidis	2012	0	0	0	36	24	0.008	1.5		2-13-4-3-NA
Salmonella Typhimurium	2012	0	0	0	34	24	0.008	2			2-7-9-8-0210
Salmonella Typhimurium	2012	0	0	0	35	25	0.012	4			2-8-12-9-0210
Salmonella Enteritidis	2012	0	0	0	36	25	0.012	3		2-15-4-3-NA
Salmonella Enteritidis	2012	0	0	0	34	23	0.012	4		2-13-4-3-NA
Salmonella Enteritidis	2012	26	33	26	34	24	0.023	3		2-16-4-2-1
Salmonella Typhimurium	2012	0	0	0	35	24	0.016	4			2-8-8-8-0210
Salmonella Typhimurium	2012	0	27	0	35	25	0.016	4			2-8-12-8-0210
Salmonella Typhimurium	2012	0	0	0	35	25	0.016	4			2-8-13-8-0210
Salmonella Enteritidis	2012	0	0	0	34	24	0.012	4		2-13-4-3-NA
Salmonella Typhimurium	2012	0	0	0	35	24	0.016	4			2-8-12-8-0210
Salmonella Enteritidis	2012	0	0	0	35	24	0.012	3		2-13-4-3-NA
Salmonella Typhimurium	2012	0	0	0	35	24	0.016	4			2-8-12-8-0210
Salmonella Typhimurium	2012	0	0	0	34	24	0.012	4			2-8-12-8-0210
Salmonella Enteritidis	2012	0	0	0	35	23	0.012	4		2-14-4-3-NA
Salmonella Enteritidis	2012	0	0	0	33	24	0.008	4		2-13-4-3-NA
Salmonella Enteritidis	2012	0	0	0	34	23	0.012	6		2-13-4-3-NA
Salmonella Enteritidis	2012	0	0	0	34	24	0.012	4		2-13-4-3-NA
Salmonella Typhimurium	2012	0	0	0	31	25	0.012	4			2-7-10-8-0210
Salmonella Typhi	2012	30	34	28	35	25	0.006	1.5
Salmonella Typhimurium	2012	26	32	26	28	26	0.008	2			3-15-7-15-0111
Salmonella Enteritidis	2012	0	0	0	35	24	0.008	2		2-13-4-3-NA
Salmonella Enteritidis	2012	0	0	0	34	23	0.008	2		2-14-4-3-NA
Salmonella Typhi	2012	0	0	0	33	26	0.016	2
Salmonella Enteritidis	2012	0	0	0	36	23	0.008	2		2-16-4-3-NA
Salmonella Enteritidis	2012	0	24	26	35	24	0.008	2		2-13-4-3-NA
Salmonella Typhimurium	2012	0	0	0	34	26	0.008	3			2-8-12-8-0210
Salmonella Typhimurium	2012	0	0	0	32	24	0.008	3			2-8-15-8-0210
Salmonella Typhimurium	2012	0	0	0	31	25	0.012	6			2-7-9-8-0210
Salmonella Typhimurium	2013	0	0	0	34	24	0.032	4			2-5-10-8-0210
Salmonella Enteritidis	2013	0	0	0	35	24	0.032	3		2-13-4-3-NA
Salmonella Enteritidis	2013	0	0	0	33	25	0.032	3		2-13-4-3-NA
Salmonella Typhimurium	2013	0	0	0	34	24	0.032	4			2-8-13-8-0210
Salmonella Enteritidis	2013	0	0	0	34	24	0.032	3		2-13-4-3-NA
Salmonella Typhi	2013	30	32	22	34	26	0.016	2
Salmonella Typhimurium	2013	0	0	0	35	24	0.047	4			2-7-9-8-0210
Salmonella Enteritidis	2013	27	27	22	34	26	0.023	3		3-9-5-4-1
Salmonella Enteritidis	2013	0	27	27	35	25	0.023	2		2-13-3-3-NA
Salmonella Typhi	2013	26	30	26	30	24	0.047	3
Salmonella Enteritidis	2013	0	0	0	33	26	0.016	2		2-13-3-3-NA
Salmonella Typhimurium	2013	0	0	0	34	24	0.023	3			2-8-13-8-0210
Salmonella Typhi	2013	27	32	28	30	0	0.19	3	Asp87-Tyr/Glu133-Gly
Salmonella Typhi	2013	29	30	26	32	26	0.023	2
Salmonella Enteritidis	2013	27	0	0	35	24	0.023	2		2-13-3-3-NA
Salmonella Enteritidis	2013	0	28	0	35	25	0.032	3		2-13-3-3-NA
Salmonella Enteritidis	2013	0	0	0	33	24	0.023	3		2-13-3-3-NA
Salmonella Typhimurium	2013	0	0	0	32	26	0.008	1			2-5-10-8-0210
Salmonella Typhimurium	2013	0	0	0	33	25	0.012	1.5			2-5-10-8-0210
Salmonella Typhimurium	2013	0	0	0	35	25	0.008	1.5			2-7-10-8-0210
Salmonella Enteritidis	2013	9	9	9	25	29	0.008	3		2-13-3-3-NA
Salmonella Typhimurium	2013	26	30	26	34	26	0.008	1.5			2-20-9-7-0212
Salmonella Typhi	2013	9	9	25	35	25	0.047	1
Salmonella Typhimurium	2013	0	0	0	35	25	0.012	2			2-6-11-8-0210
Salmonella Typhimurium	2013	0	0	0	34	25	0.008	2			2-6-11-8-0210
Salmonella Typhimurium	2013	0	0	0	32	25	0.008	2			2-6-11-8-0210
Salmonella Typhimurium	2013	0	0	0	31	24	0.012	2			2-6-11-8-0210
Salmonella Typhimurium	2013	0	0	0	31	25	0.012	2			2-6-11-8-0210
Salmonella Typhimurium	2013	0	0	0	33	25	0.012	2			2-6-11-8-0210
Salmonella Enteritidis	2013	0	0	0	35	25	0.008	1.5		2-13-3-3-NA
Salmonella Enteritidis	2013	0	0	0	35	25	0.008	1.5		2-13-3-3-NA
Salmonella Enteritidis	2013	0	0	0	35	24	0.008	1.5		2-13-3-3-NA
Salmonella Typhimurium	2014	0	0	0	33	25	0.012	4			2-6-11-8-0210
Salmonella Typhimurium	2014	9	9	9	34	24	0.064	1.5			2-5-11-8-0210
Salmonella Enteritidis	2014	0	0	0	34	25	0.012	4		2-13-3-3-NA
Salmonella Typhimurium	2014	0	30	26	30	25	0.012	3			2-5-11--0210
Salmonella Typhi	2014	9	9	9	34	26	0.012	3
Salmonella Typhimurium	2014	9	9	9	34	24	0.012	3			2-5-10-8-0010
Salmonella Typhimurium	2014	9	9	9	30	23	0.047	4			2-5-10-8-0210
Salmonella Typhimurium	2014	9	9	9	29	26	0.064	4			2-5-12-8-0210
Salmonella Typhimurium	2014	9	9	30	31	25	0.064	4			2-5-10-8-0010
Salmonella Enteritidis	2014	9	9	9	33	23	0.047	2		2-13-4-3-NA
Salmonella Group B	2014	9	9	9	27	22	0.064	3
Salmonella Typhimurium	2014	9	9	9	35	23	0.047	2			2-5-12-8-0210
Salmonella Typhimurium	2014	9	9	9	30	24	0.047	1.5			2-5-12-8-0210
Salmonella Typhi	2014	9	9	22	29	25	0.064	4
Salmonella Typhimurium	2014	9	9	9	29	23	0.047	4			2-5-10-8-0210
Salmonella Typhimurium	2014	9	9	9	27	23	0.008	3			2-5-10-8-0210
Salmonella Typhimurium	2014	9	9	9	30	20	0.008	1.5			2-5-11-8-0210
Salmonella Enteritidis	2014	25	21	29	28	21	0.016	2		2-6-4-2-1
Salmonella Typhi	2014	9	9	9	30	23	0.012	4
